# Supplementary material for: Variation of Residual Sexuality Rates along Reproductive Development in Apomictic Tetraploids of Paspalum
Source: Plants (Basel). 2022 Jun 21;11(13):1639. doi: 10.3390/plants11131639 (PMC9269205; doi:10.3390/plants11131639)
Supplement: Supplementary file 1 [file plants-11-01639-s001.zip]

Archive with 1 entries (1 files):
- plants-1779457-supplementary.pdf
